# Supplementary material for: Cobalt(II) Aqua Complex-Mediated Hydrogen Peroxide Activation: Possible Roles of HOOOH and Co(II)–OOOH Intermediates in Singlet Oxygen Generation
Source: Inorg Chem. 2024 Dec 25;64(1):554–62. doi: 10.1021/acs.inorgchem.4c03966 (PMC11734112; doi:10.1021/acs.inorgchem.4c03966)
Supplement: Supplementary file 2 — ic4c03966_si_002.xyz [file ic4c03966_si_002.xyz]

20
4RCa
O  0.62830400  0.26778300  2.09117600
H  0.77634700 -0.69819600  2.06904000
O  2.26098000  0.37483100 -0.38010700
H  2.60019100 -0.52856100 -0.29375500
O -0.08449300  2.45750900 -0.02855100
H -0.25927100  2.77378600 -0.92776400
O -1.75220200 -0.10734900  0.34943600
O  0.33830100 -2.02071900 -0.20169600
H -0.66573000 -2.06339700 -0.21943900
O -0.08808600  0.21406600 -2.31683500
H  0.38153100 -0.57260100 -2.63297300
H -0.23052000  0.36829600  2.52784900
H -0.89194800  2.66582000  0.46535700
H  2.63014700  0.85295500  0.37729300
H -1.01674600  0.05095300 -2.54093200
O -2.19701700 -1.41189300 -0.19844800
H -2.45238700 -1.17875800 -1.10622900
O  0.62539100 -2.44000400  1.16385800
H  1.29459900 -3.12764300  1.00597300
Co 0.08990900  0.28871800 -0.13528500
20
4TS1a
O   0.49807500  0.21018300  1.98772900
H   0.62659500 -0.76617900  1.99299700
O   2.15971800  0.10203600 -0.47028300
H   2.44882100 -0.61162500  0.11875800
O   0.16600100  2.40185300 -0.09275300
H  -0.39820100  2.77271200 -0.78893200
O  -1.74582200  0.05818100  0.03545400
O   0.11240300 -1.86262800 -0.20082700
H  -1.07797400 -1.99298700 -0.08993600
O  -0.10717700  0.44322600 -2.31201900
H   0.80904600  0.28838700 -2.59108900
H  -0.32415800  0.36071500  2.47820400
H  -0.21010800  2.72543800  0.74045800
H   2.55887500  0.90523900 -0.10218000
H  -0.59414600 -0.33842300 -2.61645100
O  -2.29328000 -1.93165900  0.04768800
H  -2.66040200 -1.82751500 -0.84515200
O   0.60248900 -2.37006200  1.07801400
H   1.48642700 -2.68541300  0.82516800
Co -0.06988100  0.28411600 -0.12688100
20
4I1a
O  0.83161900  0.46357600  2.26032600
H  0.17708600 -0.03643200  2.77187200
O  2.04151700  0.36332000 -0.47498800
H  2.37954400 -0.52710600 -0.28510400
O  0.30023400  2.42338800  0.09537700
H -0.11467700  2.72612700 -0.72909100
O -1.53924500  0.39365500  0.53685000
O  0.16947800 -1.52388400  0.04144700
H -1.18153100 -1.99194400 -1.11338800
O -0.42920600  0.44821700 -2.08131800
H  0.42299700  0.26914100 -2.50641600
H  0.71137300  1.38475800  2.53848000
H -0.23933800  2.80304000  0.80750100
H  2.55013300  0.96370000  0.09338000
H -0.95026200 -0.38885100 -2.18275800
O -1.73066100 -1.96426500 -1.92896500
H -2.62705800 -1.77780900 -1.61531500
O -0.01463000 -2.18747000  1.27236500
H  0.85358400 -2.09416000  1.70534200
Co 0.03754800  0.36619000  0.14866400
20
4TS2a
O   0.97368100  0.58652900  2.23877900
H   0.23391800  0.31801100  2.80432500
O   2.05795700  0.39322800 -0.49214600
H   2.17694200 -0.48203700 -0.89240600
O   0.20291000  2.69548600  0.10571700
H  -0.37340600  3.03291100 -0.59747700
O  -1.59529000  0.32898700  0.69301200
O   0.17979800 -1.97757800  0.20232900
H  -1.09217800 -2.24040200 -1.24574100
O  -0.49001600  0.50865600 -2.02425000
H   0.35166300  0.48025800 -2.50281200
H   1.08947000  1.53110400  2.42350600
H  -0.18200000  3.03222300  0.92935100
H   2.58171900  0.36880700  0.32380800
H  -0.88546300 -0.39689200 -2.13731700
O  -1.50699300 -2.02187100 -2.10343800
H  -2.45498100 -1.97394900 -1.91388000
O  -0.10766100 -2.52215200  1.38015600
H   0.51306900 -2.10871100  2.01986500
Co -0.02463800  0.56058300  0.14287800
17
5I2a
O   0.39714600  0.58937700  2.02985500
H   0.58072500 -0.32555900  2.29287900
O   2.19662500  0.24299000 -0.36082800
H   2.51721300  0.06591700  0.53655000
O   0.35582800  2.65382100 -0.17814700
H  -0.18112100  3.01774200 -0.89847200
O  -1.78167600  0.53143600 -0.00406100
O   0.17753400 -1.71969600 -0.12216200
O   0.12706000  0.51583100 -2.32842500
H   0.34442400 -0.39486600 -2.58003300
H  -0.45082800  0.79764500  2.45136200
H  -0.03395800  3.02078800  0.62995600
H   2.49697000  1.14464100 -0.55113200
H  -0.76796100  0.65834400 -2.67168900
Co -0.09140400  0.50259000 -0.12927200
H   0.88735300 -1.88339700 -0.76191200
H  -0.62137000 -2.07306500 -0.54135500
20
4TS3a
O   1.14529600  0.50874800  2.34319800
H   0.70008600 -0.20251600  2.82994400
O   2.17334200  0.42547500 -0.46674200
H   2.76554000  0.15074600  0.25224800
O   0.06439000  2.28970500  0.25717600
H   0.20036800  2.60175800 -0.65304600
O  -1.34218500  0.08549400  0.75776100
O   0.48932800 -1.54469300  0.33302300
H  -2.01382000 -2.20425000 -1.23536100
O  -0.23423800  0.22081300 -1.89923000
H   0.57605900 -0.09453500 -2.32700400
H   0.73742200  1.32395500  2.67366600
H  -0.87103600  2.46782400  0.45031500
H   2.39197500  1.35568100 -0.63770700
H  -0.88700800 -0.52446100 -2.00168200
O  -1.99601900 -1.82829800 -2.12808800
H  -2.88749000 -1.47336300 -2.25865800
O  -0.31751100 -2.10828300  1.31890100
H  -1.03021700 -1.37263200  1.36320000
Co  0.24389900  0.26275200  0.24427700
20
4I3a
O  1.05758200  0.55334800  2.24658200
H  0.91554500 -0.30455900  2.67579300
O  2.13533100  0.45611400 -0.59213900
H  2.76053300  0.20229100  0.10437100
O -0.04965400  2.40012600  0.05203000
H -0.46059000  2.54941600 -0.81460300
O -1.59072600  0.08001700  0.70168100
O  0.51952200 -1.64168900  0.25970400
H -2.74216700 -1.39817200 -1.47978900
O -0.31874100  0.39858500 -1.97557800
H  0.45473300  0.06046600 -2.44998000
H  0.43559200  1.15242700  2.68652500
H -0.72906100  2.64402500  0.69987800
H  2.31873700  1.39151800 -0.77149500
H -1.04118700 -0.26283200 -2.14548700
O -2.31714200 -1.40752000 -2.35054300
H -2.97868700 -1.02860600 -2.94751600
O  0.28650900 -2.26106600  1.32153400
H -1.65557300 -0.72091100  1.24334700
Co 0.16955600  0.29478100  0.16632100
20
4RCb
O   0.31898400 -0.65169700  2.08126700
H  -0.62808800 -0.91907900  2.17951200
O   2.09455300 -0.22638400 -0.38975100
H   2.27717900 -0.32725300 -1.33623600
O  -0.02465300  1.91357100 -0.13336400
H  -0.50359800  2.21272100  0.65413400
O  -1.96445200 -0.36804200  0.29679200
O   0.20453300 -2.59591400 -0.39119400
H   1.00673200 -2.89603800  0.07239400
O  -0.27930300 -0.17396100 -2.30321200
H   0.27815000  0.55474900 -2.61461300
H   0.37702200  0.22662200  2.48458900
H   0.89766900  2.16242900  0.02945300
H   2.48864500 -1.00634700  0.02848200
H   0.13108200 -0.97349700 -2.66530000
O  -2.21241200 -1.30665800  1.41999100
H  -1.93201400 -2.15714300  1.01885500
O  -0.81036800 -3.43386500  0.22160700
H  -1.11650500 -3.94650300 -0.54744200
Co -0.08328700 -0.29955200 -0.11076100
20
4TS1b
O   0.37423700 -0.53834700  2.02618800
H  -0.48407400 -0.94506700  2.27053300
O   2.19350500  0.01996400 -0.42692700
H   2.32625900 -0.19867200 -1.36154400
O   0.01645800  1.77147500 -0.07678900
H  -0.40676200  2.06783700  0.74361700
O  -1.94350000 -0.44248000  0.41259800
O   0.30056000 -2.32853100 -0.26754300
H   0.75401800 -2.64593000  0.53230200
O  -0.29173600 -0.40712700 -2.22989600
H   0.34195600  0.21090300 -2.62513500
H   0.33659300  0.36755400  2.36928300
H   0.96503500  1.92480300  0.05904000
H   2.63244800 -0.69585000  0.05650200
H  -0.06507100 -1.27659500 -2.59351200
O  -2.16870800 -1.50281200  1.37697400
H  -1.84290000 -2.30482900  0.87763300
O  -1.04665800 -3.48048300 -0.05493400
H  -1.35518100 -3.37206800 -0.97143000
Co -0.09061100 -0.41458600 -0.09475700
20
4I1b
O  0.78167700  0.41352000  2.09449700
H  0.00903300 -0.04613900  2.46038600
O  2.38816100  0.66648300 -0.58425700
H  2.59653900  0.06051000 -1.31289600
O  0.14855700  2.40782200 -0.10360100
H -0.33964600  2.69656600  0.68325400
O -1.55263400  0.19098000  0.15716800
O  0.58888900 -1.47824400 -0.25525900
H -0.16660600 -1.99780100  0.08476000
O  0.00301000  0.59291000 -2.40124400
H  0.36567600  1.47165800 -2.58903300
H  0.66472400  1.33701100  2.36543900
H  1.02215300  2.82360000 -0.03617700
H  2.90614700  0.33759900  0.16738600
H  0.64109900 -0.02246200 -2.79251700
O -1.99294200 -0.23415700  1.25841900
H -2.24378700 -2.74452600  0.78571200
O -1.53361300 -3.35099700  0.53084100
H -1.79278400 -3.66368000 -0.34757200
Co 0.35251800  0.33132100 -0.12112800
20
4RCc
O  -0.00752200  0.36434500  2.03890500
H  -0.90882700 -0.04531700  2.01467800
O   2.16353700  0.34111400 -0.44045400
H   2.35134200 -0.53425800 -0.03986200
O  -0.01029800  2.53350500 -0.23602800
H   0.10729700  2.83030000 -1.15106000
O  -1.92478300  0.01861700 -0.12909400
O   0.41125400 -1.99723100  0.12118100
H  -0.12236300 -2.21820500  0.90589800
O  -0.12592100  0.32630700 -2.40665600
H   0.77033200  0.16963300 -2.74029300
H  -0.15494100  1.28576000  2.29712800
H  -0.90599100  2.81626700  0.00257500
H   2.50538900  0.98876100  0.19358900
H  -0.62621400 -0.46320900 -2.66251700
O  -2.26336600 -0.73309600  1.10490400
H  -3.07457600 -0.28129100  1.38817800
O   1.76069400 -2.18783500  0.62387100
H   2.04158200 -2.97136900  0.11867500
Co -0.01426000  0.33219700 -0.20507700
20
4TS1c
O   0.13791500  0.28842600  2.00060900
H  -0.79097200  0.04421500  2.19830700
O   2.20197000  0.36635400 -0.28972200
H   2.33363500 -0.52211700  0.11896600
O  -0.06331900  2.37498200 -0.31153300
H   0.60918000  2.61142300 -0.96869200
O  -1.95993900  0.16202000  0.05546200
O   0.40197800 -1.65156400 -0.32347400
H  -0.26647400 -2.21010600  0.11352500
O  -0.25944100  0.40327500 -2.38063700
H   0.63695900  0.63562800 -2.66845800
H   0.21454000  1.22490700  2.23843800
H  -0.90485900  2.65373900 -0.70372800
H   2.45996800  1.00001300  0.39558700
H  -0.40836300 -0.48555500 -2.73785800
O  -2.32786600 -0.60580100  1.22958600
H  -3.20062600 -0.23125000  1.43803600
O   1.82481100 -2.22373600  0.65368600
H   2.14600400 -2.80225000 -0.06015500
Co -0.08263900  0.19581200 -0.17237300
20
4I1c
O   0.18892400  0.39741200  2.05468500
H  -0.69069800  0.23715400  2.43137800
O   2.08867900  0.15209500 -0.31475600
H   2.17173200 -0.84327000 -0.10864600
O   0.23482100  2.44352400 -0.18686700
H   0.90582200  2.61585800 -0.86485400
O  -2.00801100  0.44908600  0.02461500
O  -0.03115300 -1.73473400 -0.11683100
H  -0.27121000 -2.02550100  0.77627000
O  -0.20512000  0.24715700 -2.30505900
H   0.68903300  0.38329300 -2.65399300
H   0.37746400  1.32836400  2.24919700
H  -0.57910300  2.83938100 -0.53373500
H   2.47704400  0.61172300  0.44352500
H  -0.44584600 -0.65231400 -2.57492600
O  -2.57164900 -0.27174600  1.03203500
H  -3.50996600  0.00567500  1.01891600
O   2.02410000 -2.38593100  0.22296200
H   1.91217000 -2.82856100 -0.63350200
Co -0.05457400  0.25974600 -0.13484200
20
4TS2c
O   0.29499300  0.27987600  2.08747100
H  -0.58057400 -0.09601900  2.29684600
O   2.24178700 -0.74327400  0.05415400
H   1.94684700 -1.74527800 -0.03703600
O   0.44225100  2.20058300 -0.20296100
H   0.12958300  2.48294200 -1.07582600
O  -1.92812700 -0.80896800  0.23340200
O  -0.45179800 -1.90555200 -0.09741400
H  -0.40278700 -2.24398000  0.81269700
O   0.10569000 -0.04076400 -2.24270500
H   0.84311900  0.44407700 -2.64307200
H   0.23165300  1.21631500  2.32727800
H  -0.16804900  2.60960400  0.42895700
H   2.57005300 -0.63665500  0.95807000
H   0.23558700 -0.96247200 -2.51360200
O  -2.24492600 -0.81107700  1.58238700
H  -2.83777600 -1.57881700  1.69017900
O   1.29635800 -3.07479400 -0.16954100
H   1.16232200 -3.22338900 -1.11696300
Co  0.31937300  0.06872500 -0.09659800
20
4I2c
O -0.05483500  0.88867700  1.93080300
H -0.76771900  0.21620700  2.01028200
O  2.04279100 -0.43038600 -0.19109200
H  1.34625600 -1.83428400 -0.23878900
O  0.43084300  2.83596600 -0.40111500
H  0.29601000  3.04947500 -1.33682900
O -2.29936400 -1.41111400  0.45540700
O -1.24390000 -1.01376400 -0.41384000
H -0.57133100 -1.78626100 -0.37834800
O  0.48113300  0.54492100 -2.32158200
H  1.31180600  0.05919000 -2.44499700
H -0.47815700  1.74367500  2.10008000
H -0.33627400  3.20964400  0.05904400
H  2.51505900 -0.35347600  0.64901400
H -0.21226300 -0.08895100 -2.56019400
O -1.90823200 -1.18701700  1.82475600
H -1.43862200 -2.01396500  2.04567600
O  0.74200700 -2.66399700 -0.26796800
H  0.93252400 -3.10230000 -1.10889400
Co 0.45809700  0.73322300 -0.10966000
20
4TS3c
O -0.19190700  1.03809500  2.01997800
H -0.68807400  0.21307400  2.21724800
O  1.98183000 -0.29096200 -0.00736500
H  1.52832800 -1.45764400 -0.22898800
O  0.13997200  2.70844100 -0.62160500
H  0.00215600  2.75623600 -1.57970900
O -2.01893300 -1.46065500  0.58296900
O -1.04000300 -1.00481600 -0.35050600
H -0.21677400 -1.79708600 -0.40493600
O  0.43568200  0.45579400 -2.31484200
H  1.13530700 -0.20672800 -2.41707900
H -0.83340300  1.75762500  2.11985300
H -0.61344000  3.16959000 -0.22316600
H  2.33690400 -0.28160900  0.89189100
H -0.36775700  0.01144700 -2.62373900
O -1.49321400 -1.39994800  1.92616300
H -0.95624000 -2.21282900  1.98024000
O  0.91834200 -2.44113100 -0.41716600
H  1.09948800 -2.73303400 -1.32171100
Co 0.22596700  0.70027600 -0.01186900
20
4I3c
O -0.32093800  0.53683300  1.96469300
H -1.03174600 -0.14123800  2.07007400
O  2.03881800 -0.70775100 -0.36460400
H  1.87221200 -1.61620000  0.00397000
O  1.18614100  2.13538100 -0.02642700
H  1.29566100  2.44048600 -0.93965800
O -2.22622600 -1.47262900  0.25484800
O -0.91626700 -1.48603300 -0.27459200
H  0.22264100 -2.64593200  0.32270000
O -0.08541300  0.56867800 -2.31479400
H  0.80527100  0.47045400 -2.68367500
H -0.74849000  1.39636500  2.09425000
H  0.63156400  2.80732700  0.39769200
H  2.67121800 -0.29038500  0.23823200
H -0.57046600 -0.20730200 -2.63444900
O -2.17145500 -1.44150400  1.73090900
H -1.88687100 -2.35017000  1.94085600
O  1.08456900 -3.05799200  0.60046800
H  1.22668500 -3.79088700 -0.01449900
Co 0.11067300  0.22958100 -0.08627100
20
4I4c
O -0.37070500  0.56074100  1.71457600
H -1.14407200 -0.04958600  1.81295700
O  2.27896800 -0.70218500 -0.41979600
H  2.50041400 -1.39260000  0.22300400
O  1.50413400  1.95299700 -0.16641900
H  1.25136200  2.49708000 -0.92631900
O -2.03930500 -1.65409500  0.07375500
O -0.64356900 -1.86215700 -0.10848000
H -0.57286000 -3.19451000  1.08896200
O -0.49858300  0.70223100 -2.00225200
H  0.19323200  1.11595000 -2.54007100
H -0.73460500  1.45784600  1.68929700
H  1.18227500  2.44378300  0.60352600
H  2.80162300  0.07376600 -0.16237000
H -0.83216200 -0.03424400 -2.53732600
O -2.30168200 -1.35204100  1.49856400
H -2.01601000 -2.20826000  1.90838500
O -0.92116300 -3.72925400  1.84565800
H -0.27003400 -3.61012700  2.55109700
Co 0.26156000 -0.09535600 -0.19678300
20
4TS4c
O -0.52252000  0.54363900  1.65641100
H -1.27548900 -0.12306200  1.74791300
O  2.21326400 -0.85214000 -0.40124600
H  2.41609900 -1.56890700  0.21886900
O  1.52104600  1.85428100 -0.06835300
H  1.22512900  2.44547000 -0.77577300
O -2.17903600 -1.65466400  0.18063900
O -0.77568900 -1.94558100 -0.16236500
H -0.58058300 -2.69623300  0.70984300
O -0.47260900  0.66217000 -1.94552800
H  0.23315900  1.07822300 -2.46314600
H -0.92966700  1.41428700  1.54088600
H  1.23750500  2.28951600  0.74891100
H  2.79703300 -0.11787000 -0.15386000
H -0.81326600 -0.05317800 -2.50428300
O -2.25945000 -1.41613900  1.60237900
H -1.61034700 -2.38228900  1.93963400
O -0.79477700 -3.30043700  1.82048800
H -0.05542100 -3.09197000  2.40891800
Co 0.25443600 -0.16513800 -0.15036900
20
4I5c
O -0.55410500  0.57753600  1.62077300
H -1.34309300 -0.09137000  1.67668200
O  2.21844700 -0.83219100 -0.39297600
H  2.41477600 -1.55160000  0.22632000
O  1.53566300  1.87761500 -0.07293600
H  1.25027600  2.45421000 -0.79668800
O -2.27544600 -1.58888600  0.22398900
O -0.83188400 -1.90155000 -0.25270900
H -0.58794900 -2.58668800  0.42868700
O -0.45216800  0.67525300 -1.95382700
H  0.25366500  1.08238900 -2.47842100
H -0.92872000  1.46072300  1.49368500
H  1.23793500  2.32807000  0.73100700
H  2.81409400 -0.10612400 -0.14979700
H -0.79370400 -0.04896200 -2.50055700
O -2.27305200 -1.28953300  1.57742300
H -1.42646300 -2.70087500  2.10398100
O -0.79947100 -3.46737700  1.98556500
H -0.05274300 -3.26841800  2.56751900
Co 0.27196100 -0.12504300 -0.14295500
20
4TS5c
O -0.51914500  0.54472400  1.63197600
H -1.34249600 -0.03403800  1.70842600
O  2.25809100 -0.78858000 -0.39282800
H  2.47910200 -1.49250300  0.23554700
O  1.51919300  1.86177900 -0.10429300
H  1.18890100  2.45847400 -0.79156500
O -2.36256200 -1.51159600  0.24974700
O -0.75126800 -1.91124400 -0.32773100
H -0.55261100 -2.55333400  0.39404500
O -0.46545700  0.65090400 -1.97326300
H  0.23793300  1.06914500 -2.49220400
H -0.82346700  1.45883600  1.53773000
H  1.29870700  2.30165900  0.72967500
H  2.80345100 -0.02681300 -0.14024500
H -0.79696600 -0.07265400 -2.52690400
O -2.36388000 -1.29200200  1.54865500
H -1.48035300 -2.80090400  2.13228900
O -0.80867200 -3.51064700  2.01153800
H -0.10217300 -3.28505600  2.63274300
Co 0.26168800 -0.16896800 -0.16857500
20
2RCa
O  0.41299900  0.31914000  1.78460500
H  0.36511500 -0.65780200  1.94325100
O  2.15396100  0.67010000 -0.39098000
H  2.45698800  1.43545600  0.12185800
O -0.13089600  2.68430200 -0.14566600
H -1.07376500  2.84228800 -0.30259900
O -1.68845800  0.17262400 -0.02960600
O  0.24168800 -2.64900000  0.38572800
H -0.56339800 -2.11134200  0.13603900
O  0.03145100  0.42262600 -2.25728100
H -0.08333000 -0.49548900 -2.54883300
H -0.38134800  0.68064200  2.20690100
H  0.00543000  2.93921500  0.77907300
H  2.38371800  0.87490500 -1.31062600
H -0.78715300  0.87139000 -2.52192400
O -1.95143400 -1.24450900 -0.35969300
H -1.98120200 -1.22672100 -1.33145800
O  0.27123100 -2.42389800  1.83186600
H  1.18072800 -2.70666800  2.02762700
Co 0.13706700  0.46605600 -0.22335200
20
2TS1a
O  0.59437200  0.12878800  2.02309300
H  0.61272900 -0.84684400  2.11471200
O  2.20117500  0.23763600 -0.32079600
H  2.59728700  0.34794900  0.55824300
O  0.04798400  2.24666800 -0.20296100
H -0.87778300  2.45945900 -0.39956900
O -1.52061400  0.05067300  0.14425900
O  0.22637700 -1.95346500 -0.13841900
H -0.82798000 -1.98796200 -0.23301600
O -0.01507500  0.17759000 -2.27250000
H  0.15895800 -0.72078000 -2.59344800
H -0.23065800  0.40467200  2.45045400
H  0.18845000  2.56925300  0.70107800
H  2.44799200  1.03516200 -0.81539200
H -0.96389100  0.31163600 -2.42353300
O -2.21210500 -1.58420400 -0.35219200
H -2.32850000 -1.31575900 -1.27767100
O  0.44262900 -2.51885800  1.18737800
H  1.26934500 -3.00938700  1.03740800
Co 0.17660600  0.13336900 -0.11915700
20
2I1a
O  0.29703700  0.60325700  1.85621900
H  0.43612400 -0.35326700  2.07597200
O  2.18453700  0.34695400 -0.28594100
H  2.56968300 -0.14291300  0.45782600
O  0.44068100  2.46210600 -0.20736700
H  0.03653000  2.77011700 -1.03579400
O -1.55669100  0.61518100  0.05933500
O  0.11043100 -1.39255600 -0.01744400
H -1.53975300 -2.06503900 -0.28209900
O -0.00653900  0.37313900 -1.99172200
H  0.46623100 -0.40639600 -2.33104600
H -0.62085200  0.79902900  2.12394300
H -0.06003100  2.90274400  0.49905900
H  2.54183400  1.24680600 -0.20555300
H -0.95504800  0.19792700 -2.13347900
O -2.40637100 -2.48966100 -0.47350100
H -3.05695700 -1.81173100 -0.24701500
O  0.52599500 -1.91709300  1.25615900
H  1.47323200 -2.09554500  1.11458600
Co 0.16188700  0.47101000 -0.06113700
20
2RCb
O  0.30643600  0.15635000  1.93609200
H -0.66148700 -0.05326700  1.99774100
O  2.31050000  0.31925400 -0.17969600
H  2.59670300  0.19078300 -1.09733200
O  0.41625500  2.63094500 -0.03972000
H -0.41491500  2.90633800  0.37505900
O -1.61161900  0.35785800 -0.08273700
O  0.24273100 -2.10997100 -0.39580100
H  1.00915300 -2.47213600  0.08325800
O  0.19179300  0.46360900 -2.15623400
H -0.62303000  0.01359200 -2.42955100
H  0.41505200  1.03202500  2.33717900
H  1.09734500  2.84369500  0.61569100
H  2.62848900 -0.46333600  0.29646900
H  0.06174600  1.39040300 -2.41129500
O -2.10981800 -0.39888100  1.08756500
H -1.89639000 -1.31956600  0.81863800
O -0.85551600 -2.78858900  0.27206200
H -1.18151900 -3.36749700 -0.43930000
Co 0.26981000  0.37675700 -0.10134700
20
2TS1b
O  0.34975300 -0.57325900  1.86597300
H -0.60827300 -0.75749000  2.03230600
O  2.20580800 -0.39493300 -0.25510400
H  2.48464800 -0.55340700 -1.17095100
O  0.30479000  1.75623300 -0.13693900
H -0.52492500  2.04219300  0.27523900
O -1.66886700 -0.34529500 -0.02161200
O  0.10729300 -2.42122700 -0.33421700
H  0.90294800 -2.79864400  0.08303500
O  0.02719100 -0.32019500 -2.16197300
H -0.79065000 -0.77502100 -2.42072200
H  0.51689300  0.31470400  2.21955900
H  0.99437800  2.00081700  0.49852300
H  2.57796100 -1.13121100  0.25554600
H -0.12272000  0.61281800 -2.38579000
O -2.12595900 -1.10142500  1.14677200
H -1.91894100 -2.03139600  0.87604100
O -0.98322900 -3.49446100  0.32407200
H -1.36486200 -3.78428300 -0.52252400
Co 0.18263400 -0.43535800 -0.14503200
20
2I1b
O  0.21245500 -0.00079300  1.63322100
H -0.77362300 -0.02327200  1.75438200
O  2.27726500  0.32848200 -0.19683800
H  2.62830100  0.77402800 -0.98548200
O  0.17135100  2.31053900 -0.06289400
H -0.53059400  2.52518500  0.57328200
O -1.59047600  0.25308700 -0.36510600
O  0.45813100 -1.48120600 -0.63866200
H -0.11165800 -1.97852100 -0.01916200
O  0.34721000  0.57199400 -2.21045700
H  0.21363400 -0.33602400 -2.54050000
H  0.52731400  0.78512700  2.11113200
H  0.99169600  2.63153600  0.34611200
H  2.42593500 -0.62429800 -0.34722200
H -0.41866100  1.08401400 -2.52216200
O -2.21643800  0.06739300  0.75890800
H -1.76602900 -2.27539900  1.48458300
O -1.23036500 -3.03393600  1.20808300
H -1.81959300 -3.54085400  0.63153400
Co 0.27600900  0.32040400 -0.27623200
20
2RCc
O  1.00166900 -0.96977700 -2.05546800
H  1.94911200 -1.07736600 -1.78412600
O -1.41494500  0.34769100 -1.03989700
H -2.14360600  0.03729300 -0.45174200
O  1.17535800  1.87580600 -0.94033100
H  0.96042300  2.48941700 -0.22222600
O  1.95698200 -0.78024400  0.52636300
O -2.90132500  0.08089100  1.98451900
H -3.09019600 -0.65490500  2.59428800
O -0.18338300  0.48892400  1.54550800
H -1.13030400  0.28461200  1.72748900
H  0.99979000 -0.30307700 -2.75896300
H  2.13942100  1.78563900 -0.90167500
H -1.55546200 -0.09565800 -1.88956000
H  0.32222500  0.03596500  2.23659800
O  3.05257800 -1.04436500 -0.43126300
H  3.50458700 -0.18431500 -0.45487500
O -3.39457200 -0.44907500  0.72935700
H -4.21732600  0.05962300  0.61329100
Co 0.41073400 -0.13968600 -0.29784000
20
2TS1c
O  0.44521500 -1.10190000 -1.51371200
H  1.37046200 -1.30872300 -1.22494500
O -1.59237100  0.99028100 -0.91233700
H -2.31097200  0.38517400 -0.60869700
O  1.30527700  1.68451000 -0.89410000
H  1.84517200  2.03600000 -0.16966500
O  1.44171000 -0.57340300  1.00642800
O -1.30222800 -1.19274100  0.67408900
H -1.20411700 -1.98540300  0.11571300
O -0.33469200  1.32078400  1.61327700
H -1.29292100  1.42753600  1.72639900
H  0.52568200 -0.58626700 -2.33168400
H  1.93350400  1.20401300 -1.45472000
H -1.52355800  0.85372300 -1.86988600
H -0.02927200  0.88178800  2.42307500
O  2.47056600 -1.13949700  0.13418300
H  3.03497100 -0.36871900 -0.04807200
O -2.94940800 -1.02465300  0.41842900
H -3.14348900 -0.65023300  1.29525400
Co 0.01925700  0.13950000  0.01238600
20
2I1c
O  0.16689800 -1.14913300 -1.37337900
H  1.12230400 -1.40609000 -1.28408000
O -1.55663200  1.00083500 -0.70931900
H -2.25908100  0.27096700 -0.47086000
O  1.16651900  1.47549600 -1.01971800
H  1.77775000  1.91179700 -0.40288500
O  1.57667400 -0.56584600  0.83232800
O -1.01370900 -0.93027900  1.01912100
H -0.94768200 -1.81547800  0.62397600
O  0.04714800  1.50551600  1.43749200
H -0.80428100  1.97446500  1.39612500
H  0.06544900 -0.73656300 -2.24782400
H  1.73611800  1.00034400 -1.64702300
H -1.49664600  1.04460500 -1.67592700
H  0.05705800  1.06172300  2.30263800
O  2.42564300 -1.23281600 -0.13051300
H  3.02609000 -0.52275600 -0.41852300
O -3.01254200 -0.90278300  0.06728500
H -3.33677900 -0.62587300  0.94003900
Co 0.07022000  0.17965400  0.01629300
20
4RCt
O  -0.16882100 -0.88061200 -1.89142200
H  -0.39766700 -1.82163800 -1.84999000
H  -0.95810200 -0.45037700 -2.25346400
O   1.24263600 -1.97918900  0.66443800
H   0.73766300 -2.74843500  0.36068900
H   1.28157300 -2.07610100  1.62774800
O   0.62252800  0.61195800  2.14064800
H   1.35850500  0.10268900  2.51104200
H  -0.11630300  0.46179900  2.74945000
O  -1.12940200  1.60633800 -0.38701200
H  -0.97446400  1.78054300 -1.32684000
H  -1.95778400  1.06631400 -0.35481800
O   2.00979300  0.83153100 -0.48545600
H   2.19982800  1.46903200  0.22578400
O  -1.65525800 -0.93653900  0.87423600
O  -2.80883100 -0.43449800  0.08865100
H  -2.76189700 -0.98309500 -0.71185200
Co  0.01761700 -0.21066400  0.18733000
O   1.83679100  1.70591100 -1.63042400
H   2.69343900  1.59558100 -2.07890500
20
4TS1t
O  -0.15847500 -0.54302700 -1.94699400
H  -0.40454500 -1.47983200 -1.89047000
H  -0.95915400 -0.09118500 -2.25676900
O   1.38078500 -1.66969500  0.48762100
H   1.15102200 -2.29319600 -0.21896000
H   0.97433000 -2.04230100  1.28602800
O   0.90639600  0.82760600  1.95547900
H   1.18193600  0.06394600  2.48662200
H   0.10914100  1.16146500  2.39579600
O  -0.92278200  1.90214500 -0.39451000
H  -0.73972500  2.14928800 -1.31376400
H  -1.77147500  1.40800200 -0.41931300
O   1.85125800  0.90458500 -0.62504300
H   2.54051800  0.99124700  0.05384400
O  -1.28756800 -0.62273100  0.81639800
O  -2.50724400 -0.22970500  0.12976200
H  -2.52259700 -0.83282600 -0.63378700
Co  0.24316000  0.12347100  0.04100400
O   2.59461700  2.04979200 -1.79922300
H   2.64130200  1.36816100 -2.49130700
20
4I1t
O  -0.58084900 -0.91484300 -1.81313300
H  -0.82161600 -1.84683900 -1.69488600
H  -1.41118800 -0.46965400 -2.04214400
O   0.88655400 -2.00196300  0.64917200
H   1.63789700 -2.14774800  0.05105400
H   0.24047700 -2.69081600  0.42318600
O   0.91357600  0.45840000  2.08682100
H   0.72217200 -0.24762000  2.72335100
H   0.35938600  1.20269100  2.36876100
O  -0.67521400  1.63290800 -0.23036000
H   0.05230100  1.98995100 -0.86760500
H  -1.48853500  1.51533600 -0.74585000
O   1.67644800  0.34675200 -0.64987800
H   2.22313800  0.76552400  0.03446700
O  -1.44172900 -0.72642000  1.01526100
O  -2.64483400 -0.34604800  0.36964300
H  -2.80309700 -1.08586000 -0.24519000
Co  0.05031000 -0.18867400  0.16348400
O   1.35299600  2.29144800 -1.61294300
H   1.31124300  1.77064900 -2.43235100
20
4TS2t
O  -0.56575800 -0.91109800 -1.84719200
H  -0.82164800 -1.83824300 -1.72580300
H  -1.38923800 -0.45391500 -2.07635300
O   0.84341800 -1.99717500  0.63086500
H   1.59697300 -2.17888800  0.04549800
H   0.17240000 -2.66115100  0.40222300
O   0.94245900  0.45689400  2.14112400
H   0.74901800 -0.26622000  2.75738500
H   0.36620900  1.18290700  2.42583200
O  -0.62306400  1.59451600 -0.20885700
H   0.22870900  1.97578400 -0.98213300
H  -1.46026600  1.46425500 -0.68058600
O   1.73206800  0.37346400 -0.59446100
H   2.19671200  0.93069700  0.05323900
O  -1.44262600 -0.71418800  1.01022700
O  -2.64432000 -0.34704100  0.35649900
H  -2.77721800 -1.07529800 -0.27767100
Co  0.06567600 -0.16631100  0.17519600
O   1.22571300  2.23233300 -1.62035600
H   1.16421500  1.70585300 -2.43381400
20
4I2t
O  -0.00092500 -0.88067000 -1.69565300
H  -0.89462700 -1.24270800 -1.80694400
H   0.00181300 -0.00396000 -2.18071000
O   0.85519500 -2.15438400  0.69704500
H   1.73595700 -2.25830000  0.29997400
H   0.28280100 -2.79201200  0.23935900
O   0.64644400  0.00814700  2.64353200
H  -0.22821600 -0.16620100  3.02445400
H   0.74187100  0.97189200  2.68684600
O  -0.37991800  1.41947500  0.16911500
H  -0.07031500  1.89957700 -1.71798800
H  -1.35409600  1.34737000  0.27631500
O   1.89819500  0.25687700  0.00936600
H   1.86570100  1.07392200 -0.51677800
O  -1.44572700 -0.92266900  0.77245300
O  -2.55283500 -0.12415000  0.39937300
H  -2.69288400 -0.35611700 -0.53902500
Co  0.19866500 -0.26234900  0.32976000
O   0.02160100  1.62776900 -2.65258100
H   0.93073100  1.86566700 -2.88705200
21
5[(H2O)4CoIII(OH)2]+(H2O2)
O  0.24944100 -0.48454300  1.63373500
H  1.11533500 -0.84411100  1.87875200
O  0.83958300  1.35985300 -0.62511100
O -1.87303100  0.34011300  0.01717700
H -1.69937200  1.18155600  0.50648300
O -0.69641000 -2.38939100 -0.34093900
H -1.15042700 -2.39911700 -1.19870200
O  2.03945000 -1.38627700 -0.55171400
H  2.15935100 -1.49460900 -1.50807400
O -0.35602300 -0.67643100 -2.46706300
H -0.83920500  0.11657500 -2.74654100
H -2.21580800  0.60910000 -0.84877600
H -1.40306900 -2.40566900  0.32301300
H  0.68384600  1.58394900 -1.55644100
H  2.73831500 -0.77074200 -0.28088100
H  0.47928000 -0.64220300 -2.95771900
Co 0.15026900 -0.33509700 -0.25376900
O -0.02336200  2.02818300  2.39876300
H  0.06985800  1.04689600  2.17956800
O -0.70448400  2.53193700  1.21254900
H -0.05183300  2.30209800  0.49060300
21
5TSd
O  0.43219100 -0.10738500  2.04409800
H  1.16274500 -0.69158900  2.29843600
O  0.93969300  1.82538200 -0.26549600
O -1.72523800  0.58353900  0.20219300
H -1.70973200  1.45691200  0.62481200
O -0.21243200 -2.11553500 -0.08069300
H -0.65928100 -2.15572700 -0.94077200
O  2.44601100 -0.60370800 -0.17400100
H  2.55971300 -1.01839000 -1.04330800
O  0.04405900 -0.32033800 -2.16127700
H -0.43355600  0.47394400 -2.44668300
H -2.04511200  0.74354500 -0.69908100
H -0.90536100 -2.27467000  0.57806400
H  0.37880900  2.18945200 -0.96629200
H  2.93034400  0.23502600 -0.22950900
H  0.92210500 -0.23300400 -2.56275200
Co 0.38098700 -0.02069300  0.08682300
O  1.02688600  2.15538500  2.78111600
H  0.81834700  1.12841700  2.46823800
O  0.28969300  2.91858500  1.86279300
H  0.53755700  2.47500200  0.91846900
21
[(H2O)6CoII]2+(O2-)
O   0.10179300 -0.44686000  1.71067000
H   0.90804000 -0.91679500  1.96563100
O   0.51210000  1.60919400 -0.51773200
O  -2.16398700  0.15290100 -0.34134600
H  -2.20344700  1.11522200 -0.23424400
O  -0.59666800 -2.57751100 -0.45560400
H  -1.10272500 -2.70980700 -1.27133900
O   2.03435500 -1.09647400 -0.50196800
H   2.19665500 -1.52116200 -1.35779900
O  -0.27468600 -0.54652800 -2.57375800
H  -0.43981800  0.35663900 -2.88420100
H  -2.55293500 -0.01751300 -1.21233700
H  -1.23541500 -2.72647600  0.25804000
H  -0.13168200  2.06075800 -1.08180000
H   2.57229300 -0.29068700 -0.51714100
H   0.59074800 -0.78109900 -2.94196400
Co -0.06560800 -0.44991500 -0.39047800
O   0.24551700  1.93511800  2.75368700
H   0.18037800  0.48573900  2.11400400
O   0.43021800  2.83294300  1.78490500
H   0.46892600  2.08594000  0.38170900
